# Supplementary material for: Molecular Detection of Enterocytozoon bieneusi in Free-Range Sheep and Domestic Dogs from the Greater Hinggan Mountains Area of China
Source: Vet Sci. 2025 Sep 15;12(9):897. doi: 10.3390/vetsci12090897 (PMC12474382; doi:10.3390/vetsci12090897)
Supplement: Supplementary file 1 [file vetsci-12-00897-s001.zip]

Archive with 1 entries (1 files):
- vetsci-3790175-supplementary.pdf
